# Supplementary material for: Tiered approach for the identification of Mal d 1 reduced, well tolerated apple genotypes
Source: Sci Rep. 2020 Jun 4;10:9144. doi: 10.1038/s41598-020-66051-4 (PMC7272412; doi:10.1038/s41598-020-66051-4)
Supplement: Supplementary file 1 — Supplementary information. [file 41598_2020_66051_MOESM1_ESM.xlsx]

## Sheet: Tabelle3
Supplementary Information
Tiered approach for the identification of Mal d 1 reduced, well tolerated, non-genetically modified apple genotypes
Emilia Romer1, Soraya Chebib1, Karl-Christian Bergmann2, Katrin Plate3, Sylvia Becker4, Christina Ludwig5, Chen Meng5, Thilo Fischer6 , Werner Dierend3, Wilfried Schwab1
1Biotechnology of Natural Products, Technical University Munich, Liesel-Beckmann-Str. 1, 85354 Freising, Germany
2Comprehensive Allergy Center Charité, Charité Hospital Berlin, Charitéplatz 1, 10117 Berlin Germany
3Faculty of Agricultural Science and Landscape Architecture, Fruit Science, University of Applied Sciences Osnabrück, Oldenburger Landstr. 24, 49090 Osnabrück, Germany
4European Center of Allergy Research Foundation, Robert-Koch-Platz 7, 10117 Berlin, Germany
5Bavarian Center for Biomolecular Mass Spectrometry (BayBioMS), Technical University Munich, Gregor-Mendel-Straße 4, 85354 Freising, Germany
64GENE, Lise-Meitner-Str. 30, 85354 Freising, Germany
Supplementary material S1. Elisa

## Sheet: data
Supplementary material S1
ELISA results of different progenies determined in three consecutive years
2016					2017					2018
cultivar	concentration [µg/g fresh weight]	standard deviation			cultivar	concentration [µg/g fresh weight]	standard deviation			cultivar	concentration [µg/g fresh weight]	standard deviation
p 1	7.01803	0.418518			p 3	4.88209	0.594749			p 8	12.8371	1.16725
p 2	2.26019	0.689749			p 4	21.711	3.86424			p 10	2.0004	0.142754
p 4	4.44273	0.696578			p 6	0.288588	0.07529			p 13	10.1003	0.906629
p 6	7.86412	0.563925			p 7	8.20405	1.08902			p 15	2.05508	0.454163
p 7	3.78545	0.987619			p 8	5.69998	1.55398			p 29	7.60821	0.336636
p 8	2.18822	0.315741			p 10	0.594143	0.17177			p 36	15.2921	1.92191
p 9	3.8053	0.56012			p 13	5.52556	1.29677			p 40	1.44749	0.191745
p 10	1.33391	0.407214			p 15	0.310706	0.111308			p 48	6.32185	0.748127
p 11	2.94074	0.181674			p 18	6.92335	0.826626			p 59	8.66356	1.0962
p 12	3.84258	0.837976			p 20	4.78853	0.945656			p 78	0.822069	0.0624063
p 13	3.4729	0.68955			p 21	7.74045	2.31349			p 92	8.50619	1.24406
p 14	7.96929	1.25116			p 22	8.28513	1.17815			p 124	4.68081	0.200747
p 17	1.28681	0.190896			p 23	6.18477	1.1135			p 141	0.330564	0.0174735
p 18	4.11741	0.610439			p 25	8.80524	1.15887			p 158	13.698	1.10805
p 19	7.11543	1.57152			p 26	8.53032	0.901554			p 168	0.483517	0.158418
p 20	1.60268	0.377514			p 27	9.76577	0.857954			p 185	2.13259	0.192281
p 21	5.79313	2.22884			p 28	2.56696	0.561474			p 186	0.622996	0.181361
p 22	1.67944	0.450595			p 29	1.97316	0.469455			p 188	9.73656	0.937793
p 23	3.52606	0.52787			p 31	13.2108	1.29197			p 193	0.685439	0.113258
p 25	6.14928	0.752477			p 34	16.079	0.699829			p 198	0.859895	0.0739804
p 26	4.29543	0.910775			p 35	9.80915	0.906883			p 204	8.36397	0.367273
p 27	7.17313	1.68789			p 36	1.62519	0.0776349
p 28	4.27666	0.957385			p 39	3.09518	0.729147
p 29	0.28402	0.252096			p 40	0.494622	0.31069
p 33	3.92974	1.15503			p 42	9.4159	1.02171
p 34	5.2491	1.2229			p 45	3.73254	0.972873
p 36	1.56059	0.495938			p 46	8.54479	1.08314
p 40	0.795906	0.175723			p 47	12.0273	1.53494
p 42	3.30681	0.96402			p 48	2.71177	0.8943
p 45	4.36766	0.654723			p 49	6.67263	0.870766
p 47	1.81917	0.764004			p 50	6.11091	0.606421
p 56	2.86052	0.392672			p 55	14.2655	2.36712
p 58	2.2205	1.16218			p 56	12.3483	2.08922
p 59	2.7514	0.88346			p 57	2.6468	1.37858
p 65	2.2805	0.635316			p 58	6.2812	0.747766
p 74	3.8565	1.00898			p 59	7.07608	0.635712
p 78	0.431422	0.059607			p 61	5.66932	0.5358
p 89	4.68373	0.4896			p 62	9.09921	0.649454
p 92	3.0378	0.328041			p 63	9.67553	1.09608
p 93	5.12142	0.459767			p 65	9.80163	2.88982
p 97	1.63533	0.695402			p 67	4.66169	1.09145
p 101	5.53386	0.580855			p 71	4.04	0.565287
p 102	3.15167	0.66917			p 75	4.65647	0.931846
p 104	6.17609	0.959173			p 76	0.801645	0.315047
p 105	5.0959	1.28237			p 77	7.41199	1.40365
p 106	3.49113	0.38517			p 78	0.338238	0.0575777
p 107	4.4777	0.663339			p 86	10.4106	1.32311
p 110	1.65351	0.982768			p 89	14.0386	0.524463
p 111	1.5722	0.462159			p 92	2.94495	0.206707
p 116	1.39316	0.416998			p 93	5.21644	0.118243
p 118	2.86839	0.446481			p 97	18.2731	1.55386
p 120	0.8861	0.190521			p 101	6.3708	1.26001
p 124	1.87961	0.296891			p 102	3.98725	1.40623
p 125	0.560611	0.100873			p 105	21.1742	0.829489
p 126	1.17984	0.16001			p 107	0.574074	0.105787
p 127	2.27527	0.490462			p 108	4.01289	0.430042
p 128	2.01227	0.562778			p 110	5.79127	0.755429
p 129	0.945972	0.105153			p 111	5.61014	1.27876
p 131	0.659317	0.233311			p 118	1.08392	0.238024
p 134	3.045	1.37951			p 120	4.41276	0.621141
p 135	1.97785	0.406482			p 124	4.03579	0.605515
p 136	6.70174	1.08245			p 125	1.22467	0.81341
p 141	0.582786	0.088055			p 126	7.99116	1.04257
p 142	13.6903	1.26853			p 128	2.0876	0.673189
p 144	4.67603	0.530392			p 129	6.74888	1.55136
p 145	1.94147	0.362445			p 134	10.1835	1.49018
p 146	1.52664	0.237042			p 135	21.9032	0.872945
p 147	3.844	1.31771			p 141	0.70675	0.187575
p 149	9.06837	1.45268			p 142	18.4323	5.15124
p 150	0.966396	0.341371			p 143	33.0531	5.23754
p 151	7.70959	0.686019			p 144	5.32392	0.879177
p 151	4.59605	1.79956			p 145	5.51101	0.897708
p 152	6.35979	1.69861			p 147	1.70866	0.15564
p 153	1.4575	0.333167			p 149	0.690771	0.0756038
p 154	1.10014	0.59561			p 150	5.85997	2.16779
p 155	7.63941	1.05234			p 151	11.1518	0.101566
p 156	1.56869	0.309481			p 152	2.40163	0.896456
p 157	1.14294	0.310283			p 153	18.5471	3.59094
p 158	0.666401	0.0928569			p 154	11.7384	0.599187
p 159	4.71971	0.622874			p 155	0.881959	0.0958146
p 160	0.375	0.281391			p 157	10.9091	0.794672
p 161	1.33062	0.293351			p 158	4.99006	0.938033
p 162	2.25679	0.846834			p 159	9.48851	1.00009
p 163	13.1459	3.09954			p 160	0.596837	0.210729
p 165	7.6789	3.94408			p 161	0.813187	0.164428
p 167	10.4956	0.510577			p 162	3.20078	0.299685
p 169	24.6835	2.51375			p 163	1.9176	0.483023
p 170	9.08026	1.16112			p 165	23.0849	2.41499
p 172	1.9504	0.787078			p 167	18.6378	1.67053
p 173	3.53629	1.11749			p 169	10.7823	0.22556
p 174	4.3692	1.66246			p 172	4.03515	0.66557
p 176	4.80851	1.18393			p 176	8.44805	0.751903
p 177	12.3628	3.87897			p 177	15.0212	2.94561
p 180	4.25589	1.1551			p 179	3.23593	0.40696
p 181	1.67735	0.456292			p 180	9.28072	0.684984
p 181	2.79227	0.620081			p 181	2.75002	0.589163
p 182	7.52689	1.60127			p 183	7.28827	0.713981
p 183	38.936	6.76304			p 184	2.85589	0.351065
p 185	0.208671	0			p 185	0.35647	0.206855
p 186	1.01883	0.15847			p 186	1.53371	0.315333
p 187	3.80993	1.87277			p 187	9.95656	1.28004
p 188	2.27903	0.410711			p 188	6.20637	0.70093
p 189	0.385189	0.186247			p 189	3.64255	0.403861
p 190	8.02387	1.49065			p 190	5.99003	0.402129
p 192	3.75438	0.82915			p 191	13.7854	1.00119
p 193	0.409131	0.246806			p 192	5.68895	0.778251
p 194	0.144345	0.138905			p 193	0.29487	0.189747
p 195	4.45373	0.125451			p 194	5.73125	1.10013
p 196	1.68202	0.153534			p 195	6.17108	0.342941
p 197	10.4679	0.730212			p 196	3.12793	0.245139
p 198	1.6936	0.471004			p 197	20.4765	1.40235
p 200	1.79921	0.435655			p 198	0.473862	0.195418
p 201	0.416027	0.231124			p 199	9.77447	0.306666
p 202	2.46304	0.881513			p 200	26.2233	1.67255
p 203	4.41264	0.49711			p 201	5.28439	1.28543
p 204	0.440094	0.198246			p 202	4.29913	0.5942
p 205	4.72351	0.560755			p 203	6.72189	0.728695
p 206	3.57319	0.386585			p 205	7.86432	0.269127
p 208	5.86326	1.09443			p 206	3.21272	0.858486
p 209	5.3458	1.38466			p 207	25.5467	2.78435
p 210	2.52825	0.685286			p 208	11.864	3.09661
					p 209	2.78284	0.482924
