# Supplementary material for: Tiered approach for the identification of Mal d 1 reduced, well tolerated apple genotypes
Source: Sci Rep. 2020 Jun 4;10:9144. doi: 10.1038/s41598-020-66051-4 (PMC7272412; doi:10.1038/s41598-020-66051-4)
Supplement: Supplementary file 2 — Supplementary information 2. [file 41598_2020_66051_MOESM2_ESM.xlsx]

## Sheet: Tabelle1
Supplementary Information
Tiered approach for the identification of Mal d 1 reduced, well tolerated, non-genetically modified apple genotypes
Emilia Romer1, Soraya Chebib1, Karl-Christian Bergmann2, Katrin Plate3, Sylvia Becker4, Christina Ludwig5, Chen Meng5, Thilo Fischer6 , Werner Dierend3, Wilfried Schwab1
1Biotechnology of Natural Products, Technical University Munich, Liesel-Beckmann-Str. 1, 85354 Freising, Germany
2Comprehensive Allergy Center Charité, Charité Hospital Berlin, Charitéplatz 1, 10117 Berlin Germany
3Faculty of Agricultural Science and Landscape Architecture, Fruit Science, University of Applied Sciences Osnabrück, Oldenburger Landstr. 24, 49090 Osnabrück, Germany
4European Center of Allergy Research Foundation, Robert-Koch-Platz 7, 10117 Berlin, Germany
5Bavarian Center for Biomolecular Mass Spectrometry (BayBioMS), Technical University Munich, Gregor-Mendel-Straße 4, 85354 Freising, Germany
64GENE, Lise-Meitner-Str. 30, 85354 Freising, Germany
Supplementary material S1. LCMSMS

## Sheet: curated
	t test P-value	FC log10(GoldenD/Santana)	corrected p-value from ttest #	Intensity (log10)							Mal d1 isoforms
Mal d1 peptide sequences				GoldenD_1 §	GoldenD_2 $	GoldenD_3 §	Santana_1 §	Santana_2 §	Santana_3 §	numbers of positive allocations	MalD_AAS00045.1_Mal_d_1-like	MalD_AEE38273.1_Mal_d_1.06A	MalD_CBL94134.1_putative_Mal_d_1.06A_isoallergen	MalD_AEE38272.1_Mal_d_1.06A	MalD_CAK93636.1_PR-10_protein	MalD_CAK93696.1_PR-10_protein	MalD_XP_008340737.1_PREDICTED:_major_allergen_Mal_d_1-like	MalD_CAK93690.1_PR-10_protein	MalD_CAK93700.1_PR-10_protein	MalD_AFC65129.1_allergen_Mal_d_1.06	MalD_AEF38445.1_allergen_Mal_d_1.06C	MalD_AEF38446.1	MalD_XP_008340740.1_PREDICTED:_major_allergen_Mal_d_1-like	MalD_AEF38444.1_allergen_Mal_d_1.06C	MalD_CBL94156.1_putative_Mal_d_1.06C_isoallergen_	MalD_XP_008340765.1_PREDICTED:_major_allergen_Mal_d_1-like	MalD_AEF38441.1_allergen_Mal_d_1.06C	MalD_AAX18305.1	MalD_AEE38274.1_Mal_d_1.06C	MalD_AEF38437.1	MalD_AEE38269.1_Mal_d_1.06B	MalD_CAK93667.1_PR-10_protein	MalD_CAK93686.1_PR-10_protein	MalD_CAK93704.1_PR-10_protein	MalD_AAX20989.1_Mal_d_1.06C04	MalD_AAX20991.1	MalD_AAX20990.1_Mal_d_1.06C05	MalD_AAX20977.1_Mal_d_1.06B03	MalD_AAX20951.1_Mal_d_1.0503	MalD_XP_008361951.1_PREDICTED:_major_allergen_Pru_ar_1-like	MalD_AET07376.1_allergen_Mal_d_1.06B	MalD_AAD13683.1_major_allergen_Mal_d1	MalD_sp|Q40280.3|Major_allergen_Mal_d_1	MalD_AAK13030.1_ribonuclease-like_PR-10a	MalD_CAD32318.1_major_allergen_d1_partial	MalD_AAD26547.1	MalD_AAX20979.1_Mal_d_1.06B04	MalD_AEF38439.1_allergen_Mal_d_1.06B	MalD_AEF38460.1_allergen_Mal_d_1.02
											*10.9281455545338	7.24909	7.0381	6.65252	6.00918	6.00918	6.00918	5.79818	5.79818	5.30762	4.45328	4.402	3.86498	3.50129	3.50129	3.50129	3.16209	3.1402	3.1402	3.11572	2.76265	2.48001	2.26902	2.26902	1.90028	1.71377	0.69151	0.224428	-0.237224	-0.361093	-1.87427	-1.95889	-1.98686	-2.01958	-2.15497	-2.20373	-2.22734	-2.22734	-2.47047
TVEILEGDGSVGTIK	8.72759e-05	2.715	0.00141639	8.69606	8.68371	8.76523	6	6	6	2	+																											+
LYYALVLDADNLLPK	0.000111018	2.65371	0.00141639	8.60242	8.66004	8.69867	6	6	6	1	+
TVEILEGDGSVGTIKK	0.183526	1.63679	0.333884	8.43683	6	8.47353	6	6	6	2	+																											+
LVASGSGSIIKSISHYHTK	0.190419	1.25282	0.333884	7.88381	7.8067	8.00086	6	7.9329	6	8																																+	+	+	+	+			+
IDGVDKENFVYK	0.184641	1.24597	0.333884	6	7.77017	7.96773	6	6	6	4
VEGIDKDNFDYSYSLIEGDAISDKIEK	0.200674	1.24	0.334457	8.53377	8.44291	8.71452	8.03791	7.93328	6	12	+	+	+	+	+	+	+	+	+													+	+	+
GVLTYETEYASVIPPAR	0.305069	1.23992	0.433123	9.07324	9.019	9.06977	8.75584	6	8.68642	9		+	+									+		+	+	+		+	+								+
TVEILEGDGGVGTIKK	0.000462152	1.23906	0.00279724	9.57437	9.32315	9.44494	8.12426	8.24679	8.25422	27		+	+	+	+	+	+	+	+	+	+	+	+	+	+	+	+	+	+	+	+				+	+	+				+						+	+
LIENYLLEHK	0.184183	1.21674	0.333884	6	7.75058	7.89964	6	6	6	2
LIENYLVANPDAYN	0.496118	0.930098	0.559349	8.62767	6	8.74765	6	8.58502	6	23	+	+	+	+	+	+	+	+	+	+	+		+								+	+	+	+				+									+	+
SISHYHTKGDVEIKEEHVK	0.515428	0.885864	0.569945	8.90309	9.15388	9.37308	6	9.393	9.37946	12																																+	+	+		+			+
GVLTYETEYASIIPPAR	0.000334674	0.85434	0.00234593	8.95974	9.01124	9.03662	8.1546	8.13626	8.15371	9				+						+			+							+	+							+			+						+	+
KVSFGEGSEYSYVK	0.000168295	0.846146	0.00151982	9.3827	9.50794	9.5182	8.6163	8.68246	8.57164	23	+	+	+	+	+	+	+	+	+	+	+	+		+	+	+	+	+	+	+	+				+	+	+
EQASGLFK	0.42265	0.75806	0.499652	8.27418	6	6	6	6	6	2
IDSVDEANYSYAYTLIEGDALTDTIEK	0.425791	0.700531	0.499652	8.08204	8.05389	8.17101	8.25244	6	7.9529	9																																+	+	+	+	+			+
TVEILEGDGGVGTIK	0.00079369	0.660957	0.00414884	9.49941	9.61187	9.59482	8.90872	8.88212	8.9324	27		+	+	+	+	+	+	+	+	+	+	+	+	+	+	+	+	+	+	+	+				+	+	+				+						+	+
LIESYLKGHPDAYN	0.42265	0.64923	0.499652	6	6	7.94769	6	6	6	10																																+	+	+					+
VSFGEGSEYSYVK	0.000369384	0.596493	0.00235995	9.21721	9.2099	9.3309	8.71101	8.60101	8.65652	23	+	+	+	+	+	+	+	+	+	+	+	+		+	+	+	+	+	+	+	+				+	+	+
GVYTFENEYTSEIPPPRLFK	0.571574	0.5712	0.615402	7.9282	7.83434	6	6	8.04895	6	8																																+	+	+		+			+
IAPQAIKHAEILEGDGGPGTIKK	0.42265	0.567135	0.499652	6	6	7.70141	6	6	6	7																																+	+		+	+
GVFTYEFEFTSVIPPAR	0.42265	0.566188	0.499652	6	6	7.69856	6	6	6	4
EEDIELGKDR	0.572592	0.484847	0.615402	7.63152	6	7.5686	7.74558	6	6	2
NTSHYHTKGDVEIKEEHVK	0.168417	0.465994	0.333884	8.36296	8.60813	8.59012	7.61431	8.37862	8.17031	12	+	+	+	+	+	+	+	+	+													+	+	+
LYNALVLDADNLIPK	0.0407955	0.186509	0.114426	9.50841	9.61083	9.67509	9.40333	9.47725	9.35423	30		+	+	+	+	+	+	+	+	+	+	+	+	+	+	+	+	+	+	+	+				+		+	+			+						+	+
AHGLFKLIESYLK	0.304765	0.114841	0.433123	7.98524	7.93078	8.09932	7.76465	8.04098	7.86518	18																																+	+	+	+				+
LIENYLLEHKDAYN	0.140396	0.105023	0.322238	8.06543	8.05607	8.11536	7.93023	8.06703	7.92453	2
LFKAFVLDADNLIPK	0.272731	0.0759542	0.403516	7.911	7.77794	7.94327	7.79725	7.76128	7.84582	18																																	+	+	+	+			+
AFVLDADNLIPKIAPQAIK	0.828033	0.0258716	0.86567	7.84418	7.70143	8.02072	7.87105	7.71018	7.90749	19																																	+	+	+	+			+
HAEILEGDGGPGTIKK	0.862554	0.00252958	0.893637	10.6091	10.6069	10.603	10.6294	10.5889	10.5933	7																																+	+		+	+
HAEILEGDGGPGTIK	0.931725	0.00249336	0.948216	10.5581	10.5722	10.6309	10.6137	10.5609	10.579	8																																+	+		+	+			+
GVYTFENEYTSEIPPPR	0.990158	0.000425518	0.990158	10.0167	9.9892	10.086	10.0557	10.0136	10.0213	9																																+	+	+		+			+
LVASGSGSIIK	0.87627	-0.00598713	0.899742	10.625	10.5847	10.6218	10.6563	10.5522	10.6409	41	+	+	+	+	+	+	+	+	+	+	+	+	+	+	+	+	+	+	+	+	+	+	+	+	+	+	+	+			+	+	+	+	+	+	+	+	+
LIENYLLEHHDAYN	0.983626	-0.0255066	0.990158	6	8.42823	8.48886	8.49609	8.49753	6	3
EDVEIKEEHVK	0.780669	-0.0294231	0.823641	8.7837	8.71434	8.90654	8.96635	8.68839	8.83811	1
LIESYLK	0.273689	-0.0421866	0.403516	10.4872	10.4758	10.513	10.5909	10.5099	10.5018	19																																+	+	+	+				+
HKIDSVDEANYSYAYTLIEGDALTDTIEK	0.219538	-0.0631098	0.35065	10.3818	10.3281	10.3352	10.4836	10.3668	10.384	9																																+	+	+	+	+			+
KITFGEGSQYGYVK	0.198819	-0.0860577	0.334457	10.3443	10.4546	10.5001	10.5678	10.5098	10.4795	23																													+			+	+	+	+	+
SDVEIKEEHVK	0.199116	-0.110321	0.334457	8.25683	8.05571	8.12044	8.26137	8.27437	8.22821	2
LFNAFVLDADNLIPK	0.216969	-0.114598	0.35065	8.88435	9.02833	9.03751	9.01106	9.21284	9.07009	18
AFVLDADNLIPK	0.0155202	-0.129796	0.0482385	10.6692	10.6022	10.6629	10.8169	10.7351	10.7716	50																																	+	+	+	+			+
SISHYHTK	0.724197	-0.137373	0.771136	6.83459	7.63302	7.74079	7.71586	7.8033	7.10135	24																																+	+	+	+	+			+
GDVEIKEEHVK	0.0592772	-0.150099	0.158532	10.7478	10.6052	10.6392	10.841	10.7861	10.8154	64	+	+	+	+	+	+	+	+	+			+					+	+	+			+	+	+	+	+	+			+		+	+	+		+			+
ITFGEGSQYGYVK	0.0339428	-0.151167	0.0975855	10.5152	10.4085	10.4549	10.6532	10.5396	10.6393	24																													+			+	+	+	+	+			+
AFILDADNLIPK	0.0322088	-0.17256	0.0949745	8.46426	8.56338	8.60031	8.67356	8.72607	8.746	2
GDVEIKEEQVK	0.0748373	-0.182991	0.183113	8.59848	8.78232	8.77196	8.84898	8.92802	8.92473	3
GNIEIKEEHVK	0.00796599	-0.191728	0.0295513	10.4249	10.4984	10.5121	10.6456	10.6699	10.695	10
GIEILEGNGGVGTIK	0.00250581	-0.195191	0.0102917	8.28437	8.32595	8.33244	8.48178	8.49548	8.55107	2
GDVEIKEEHVKAGK	0.242844	-0.210994	0.372361	7.71991	7.7569	7.89625	7.77826	8.2302	7.99758	55			+	+				+	+			+					+	+	+				+	+	+	+	+			+		+	+	+		+			+
KVTFGEGSQLGFVK	0.096656	-0.212483	0.231572	7.95651	8.02069	8.21755	8.33919	8.28012	8.2129	2
SIEFLSGSGEVGTIK	0.00901549	-0.215413	0.0314176	8.45648	8.46775	8.44462	8.7055	8.62366	8.68593	2
INFGEGSTYSYVK	0.00683132	-0.231726	0.0261867	8.66005	8.55802	8.614	8.85016	8.81549	8.8616	24
LVACGSGSTIK	0.0227694	-0.263929	0.0689073	8.57394	8.6244	8.72709	8.8278	9.01363	8.87579	10
SAEILEGDGGVGTIKK	0.000946368	-0.289048	0.00453468	8.70953	8.69209	8.74433	8.98148	8.98116	9.05044	17
QAEILEGNGGPGTIKK	0.000921244	-0.30537	0.00453468	9.98054	10.0571	10.0401	10.3029	10.3499	10.3411	11
KINFGEGSTYSYVK	0.15986	-0.318903	0.333884	8.55777	8.96651	9.01838	9.16375	9.17606	9.15954	24
IDSVDEANYSYAYTLIEGDALTDTIEKVSYETK	0.231721	-0.326771	0.36504	8.28201	8.3739	8.31593	8.26488	8.81794	8.86933	9																																+	+	+	+	+			+
QAEILEGNGGPGTIK	0.00150439	-0.327117	0.00640758	10.2172	10.1687	10.2038	10.57	10.4776	10.5235	11
LIESYLKDHPDAYN	0.00034679	-0.339854	0.00234593	10.285	10.2398	10.2616	10.5766	10.588	10.6413	9																																			+
HKIDSVDEANYSYAYTLIEGDALTDTIEKVSYETK	0.210338	-0.366152	0.345556	9.36285	9.56537	9.47289	9.42773	9.98288	10.089	9																																+	+	+	+	+			+
AIGMYEVLEAYLMAHPR	0.008875	-0.397519	0.0314176	8.40945	8.53147	8.52367	8.89512	8.87833	8.8837	2
GNIEIKEEHVKAGK	0.42265	-0.413746	0.499652	6	6	6	6	7.24124	6	6
STSHYHTKEDVEIKEEHVK	0.050278	-0.417475	0.137666	8.21215	8.43984	8.39448	8.53117	8.8653	8.90242	1
IDGVDKDNFVYK	0.00533527	-0.434419	0.0211571	8.79194	8.7796	8.83027	9.31851	9.17094	9.21562	17
HRIDSIDEASYSYSYTLIEGDALTDTIEK	0.000498412	-0.435492	0.00286587	9.63321	9.65999	9.72603	10.1073	10.0556	10.1629	10
HRIDGVDKDNFVYK	0.00103705	-0.475306	0.00477043	9.0638	9.16037	9.17175	9.57232	9.63566	9.61386	16
AHGLFKLIESYLKGHPDAYN	0.543961	-0.50502	0.595767	8.14353	8.00359	6	7.61261	8.08235	7.96723	9																																+	+	+					+
GVFTYESETTSVIPPAR	0.42265	-0.520665	0.499652	6	6	6	6	6	7.56199	1
GVFTYETEFISVIPPPR	0.00112364	-0.535253	0.00496992	7.60821	7.72416	7.68425	8.17735	8.22077	8.22426	1
IAPQAIKHAEILEGDGGPGTIK	0.502211	-0.539445	0.560721	6	7.68822	8.1847	8.09534	7.70473	7.69118	8																																+	+		+	+			+
SISHYHTKGNIEIKEEHVK	0.489488	-0.55084	0.559349	6	6	7.48748	6	7.69182	7.44818	9
HRIDGVDKDNFVYQYSVIEGDAISETIEK	0.42265	-0.559542	0.499652	6	6	6	6	6	7.67863	1
HRIDGVDKENFVYK	0.491596	-0.600067	0.559349	6	8.16123	8.15032	8.03588	7.994	8.08187	4
IDGIDKDNFVYSYTLIEGDGLLSDKIEK	0.42265	-0.60306	0.499652	6	6	6	7.80918	6	6	2
ISFGEGSEYSYVK	0.000101419	-0.619079	0.00141639	8.40932	8.40824	8.4829	8.99476	9.08779	9.07515	4
IDSIDEASYSYSYTLIEGDALTDTIEKISYETK	0.42265	-0.620566	0.499652	6	6	6	6	6	7.8617	10
STEILEGDGGVGTIKK	0.0108715	-0.629028	0.0357238	7.97593	8.06493	8.26407	8.71698	8.68708	8.78796	11
IDSIDEASYSYSYTLIEGDALTDTIEK	0.42265	-0.649984	0.499652	6	6	6	7.94995	6	6	10
TAEILEGDGGVGTIK	0.000234749	-0.651663	0.00179974	8.63036	8.60315	8.66255	9.27528	9.28164	9.29412	4
YSLIEGDVISDKIEK	3.71959e-05	-0.673004	0.00141639	8.34446	8.38012	8.4037	9.00363	9.07862	9.06505	5																											+
SEFTSVIPPAR	0.42265	-0.679038	0.499652	6	6	6	6	8.03711	6	21
HKVDGIDKDNFVYNYSLIEGDVISDK	0.42265	-0.706686	0.499652	6	6	6	8.12006	6	6	3
GVCTFENEFTSEIPPSR	0.451771	-0.738298	0.524784	6	6	7.76062	6	7.99296	7.98255	3
LYNAFVLDADNLIPK	0.0108724	-0.739725	0.0357238	7.99087	8.12149	8.26403	8.87075	8.85386	8.87095	13
TAEILEGDGGVGTIKK	8.60912e-05	-0.754873	0.00141639	8.54181	8.62224	8.65674	9.30547	9.36742	9.41251	4
KISFGEGSEYSYVK	0.000115586	-0.756017	0.00141639	8.21102	8.29142	8.2371	9.03816	8.9348	9.03463	4
GIEILEGNGGVGTIKK	0.295488	-0.788586	0.43014	6	7.71676	7.65615	7.90164	7.82607	8.01096	2
GDVEINEEHLK	0.42265	-0.82126	0.499652	6	6	6	8.46378	6	6	1
LVAASSGSVIK	0.39756	-1.02439	0.499652	6	8.91534	8.84108	9.05072	8.96446	8.81439	1
HKIDGVDKDNFVYK	0.42265	-1.06681	0.499652	6	6	6	6	9.20042	6	1
YSVIEGDAISETIEKISYETK	0.183528	-1.19083	0.333884	6	6	6	6	7.80022	7.77228	23
QINFTEASPMK	0.237381	-1.22317	0.368903	6	8.20322	8.21573	8.79286	8.51274	8.78286	2
LIENHLVANPDAYN	0.137913	-1.2618	0.322238	6	6	7.57352	7.78053	7.79594	7.78246	10														+	+	+		+	+	+					+	+	+				+
IDVIDKDNFVYK	0.18375	-1.27342	0.333884	6	6	6	7.86321	6	7.95706	1
VDGIDKDNFVYK	0.189111	-1.32947	0.333884	6	6	6	8.22913	6	7.75928	1
LVASGSGSVIK	0.335786	-1.37465	0.470919	9.28004	9.28488	6	9.62775	9.46314	9.59799	15
LMFSSIK	0.183034	-1.37874	0.333884	6	6	8.06684	8.07426	8.12466	8.00414	2
YSVIEGDAISETIEK	0.270519	-1.40384	0.403516	8.81642	8.76763	6	9.2597	9.27632	9.25954	29
SISHYHTKGDVEIK	0.184039	-1.41236	0.333884	6	6	6	6	8.04179	8.19528	13																																+	+	+		+			+
KVSFGEGSEYNYVK	0.183817	-1.5044	0.333884	6	6	6	8.31916	6	8.19404	4																												+			+						+	+
YSMIEGDAISETIEK	8.215e-05	-1.75973	0.00141639	6	6	6	7.75353	7.78993	7.73573	4
YSLIEGDVISDK	0.000654205	-1.77569	0.00358255	6	6	6	7.85153	7.6944	7.78114	6																											+
STEILEGDGGVGTIK	0.142905	-1.77659	0.322238	8.37045	6	6	9.03783	7.57634	9.08606	11
HRIDSIDEASYSYSYTLIEGDALTDTIEKISYETK	0.0743444	-1.86659	0.183113	6	6	7.79399	8.03404	8.54489	8.81484	10
LVASPDGGSIVK	0.183516	-1.91915	0.333884	6	6	6	8.8626	8.89485	6	2
KINFGEGSTYNYVK	0.183889	-1.92005	0.333884	6	6	6	8.96862	6	8.79153	6
STSHYHTKGDVEIKEEHVK	0.0657155	-1.92563	0.171756	6	6	7.81318	7.87562	8.90135	8.8131	21
INFGEGSTYNYVK	0.074487	-2.03332	0.183113	6	7.76512	6	8.61765	8.61607	8.63136	6
VSFGEGSEYNYVK	0.000203436	-2.04295	0.00167108	6	6	6	8.01982	8.00818	8.10085	4																												+			+						+	+
SIEILEGDGGVGTVQK	0.000171805	-2.21855	0.00151982	6	6	6	8.20534	8.17609	8.27421	1
LVENYLLEHQDAYN	4.31164e-05	-2.24815	0.00141639	6	6	6	8.26113	8.26463	8.2187	4
LFNATALDGDELIAK	0.000123164	-2.29224	0.00141639	6	6	6	8.33688	8.24877	8.29107	1
GDFEIKEEHVK	0.000148131	-2.54497	0.00151982	6	6	6	8.48514	8.58882	8.56095	4																					+							+									+	+
IAPQAIK	0.19162	-2.70925	0.333884	10.2597	6	6	10.5344	9.46615	10.3869	33																																+	+	+	+	+			+
HKVDGIDKDNFVYK	0.0115404	-2.87881	0.0368651	6	6	6	9.17322	8.2552	9.208	1
LIENYLLEHQDAYN	1.44396e-05	-3.42966	0.00141639	6	6	6	9.42446	9.41014	9.45438	19
FVTQVTPQR	NA	NA	NA	6	6	6	6	6	6	2
GVFTYESEFTSVIPPAR	NA	NA	NA	6	6	6	6	6	6	18
			# light green are indicated all corrected p-values that meet a cutoff of < 0.05 FDR	§ missing intensity values were imputed with the value 6							* summed peptide ratios per samples
[truncated: 72 more columns]
